# Supplementary material for: Ist2 promotes lipid transfer by Osh6 via its membrane tethering and lipid scramblase activities
Source: Sci Adv. 2025 Nov 14;11(46):eadz2217. doi: 10.1126/sciadv.adz2217 (PMC12617493; doi:10.1126/sciadv.adz2217)
Supplement: Supplementary file 2 — Data S1 [file sciadv.adz2217_data_s1.zip]

Archive with 1 entries (1 files):
- sciadv.adz2217_data_s1.xlsx
